# Supplementary material for: International Survey of Specialist Fetal Alcohol Spectrum Disorder Diagnostic Clinics: Comparison of Diagnostic Approach and Considerations Regarding the Potential for Unification
Source: Int J Environ Res Public Health. 2022 Nov 25;19(23):15663. doi: 10.3390/ijerph192315663 (PMC9737886; doi:10.3390/ijerph192315663)
Supplement: Supplementary file 1 [file ijerph-19-15663-s001.zip]

Archive with 1 entries (1 files):
- ijerph-1960844-supplementary.pdf
